# Supplementary material for: Development of a 3D-Printed Nanocarbon Electrode Modified with Bimetallic Nanoparticles for Enhanced Electrochemical Detection of Dopamine
Source: Micromachines (Basel). 2026 Apr 29;17(5):545. doi: 10.3390/mi17050545 (PMC13209062; doi:10.3390/mi17050545)
Supplement: Supplementary file 1 [file micromachines-17-00545-s001.zip]

Archive with 1 entries (1 files):
- micromachines-4199565-supplementary.pdf
